# Supplementary material for: Quantitative imaging of lipid transport in mammalian cells
Source: Nature. 2025 Aug 20;646(8084):474–82. doi: 10.1038/s41586-025-09432-x (PMC12507682; doi:10.1038/s41586-025-09432-x)
Supplement: Supplementary file 4 — Source Data Figs. 1–4 and Source Data Extended Data Fig. 6. [file 41586_2025_9432_MOESM4_ESM.xlsx]

## Sheet: Fig1g ED6d PC(Y_18-1)
Organelle	Timepoint (min)	Biological Repeats	Fields of view
Plasma membrane	4	2	10
ER	4	2	10
Golgi	4	1	5
Mito	4	1	5
Endosomes	4	1	5
Plasma membrane	15	2	10
ER	15	2	10
Endosomes	15	2	10
Plasma membrane	30	2	9
ER	30	2	9
Golgi	30	1	4
Mito	30	1	5
Endosomes	30	1	5
Plasma membrane	60	2	10
ER	60	2	10
Golgi	60	1	5
Mito	60	1	5
Endosomes	60	1	5
Plasma membrane	120	2	10
ER	120	2	9
Golgi	120	1	5
Mito	120	1	4
Endosomes	120	1	5

## Sheet: Fig2c ED6d PC(Y_16-0)
Organelle	Timepoint (min)	Biological Repeats	Fields of view
Plasma membrane	4	2	12
ER	4	2	12
Golgi	4	1	6
Mito	4	1	6
Endosomes	4	1	5
Plasma membrane	15	2	10
ER	15	2	10
Endosomes	15	2	10
Plasma membrane	30	2	10
ER	30	2	10
Golgi	30	1	5
Mito	30	1	6
Endosomes	30	1	6
Plasma membrane	60	2	7
ER	60	2	7
Golgi	60	1	4
Mito	60	1	3
Endosomes	60	1	4
Plasma membrane	120
ER	120	2	10
Golgi	120	1	5
Mito	120	1	5
Endosomes	120	1	3

## Sheet: Fig2c ED6d PC(Y_20-4)
Organelle	Timepoint (min)	Biological Repeats	Fields of view
Plasma membrane	4	2	10
ER	4	2	10
Golgi	4	1	5
Mito	4	1	5
Endosomes	4	1	5
Plasma membrane	15	2	8
ER	15	2	8
Endosomes	15	2	8
Plasma membrane	30	2	12
ER	30	2	12
Golgi	30	1	7
Mito	30	1	5
Endosomes	30	1	5
Plasma membrane	60	2	9
ER	60	2	9
Golgi	60	1	4
Mito	60	1	5
Endosomes	60	1	5
Plasma membrane	120	2	10
ER	120	2	10
Golgi	120	1	5
Mito	120	1	5
Endosomes	120	1	4

## Sheet: Fig2c Ed6e SM(Y)
Organelle	Timepoint (min)	Biological Repeats	Fields of view
Plasma membrane	4	3	14
ER	4	3	14
Golgi	4	1	5
Mito	4	1	4
Endosomes	4	2	10
Plasma membrane	30	2	10
ER	30	2	10
Golgi	30	1	5
Mito	30	1	5
Endosomes	30	1	5
Plasma membrane	60	2	9
ER	60	2	9
Golgi	60	1	5
Mito	60	1	4
Endosomes	60	1	5
Plasma membrane	120	2	10
ER	120	2	10
Golgi	120	1	5
Mito	120	1	5
Endosomes	120	1	7

## Sheet: Fig3c
Lipid	Drug	Timepoint (min)	Biological Repeats	Fields of view
SM(Y)	DMSO	4	1	5
SM(Y)	DMSO	30	1	4
SM(Y)	Brefeldein A	4	1	5
SM(Y)	Brefeldein A	30	1	6
SM(Y)	Wortmannin	4	1	5
SM(Y)	Wortmannin	30	1	8
PE(18:1/Y)	DMSO	4	1	5
PE(18:1/Y)	DMSO	30	1	7
PE(18:1/Y)	Brefeldein A	4	1	5
PE(18:1/Y)	Brefeldein A	30	1	6
PE(18:1/Y)	Wortmannin	4	1	5
PE(18:1/Y)	Wortmannin	30	1	6
PC(Y/16:0)	DMSO	4	1	5
PC(Y/16:0)	DMSO	30	1	4
PC(Y/16:0)	Brefeldein A	4	1	5
PC(Y/16:0)	Brefeldein A	30	1	7
PC(Y/16:0)	Wortmannin	4	1	5
PC(Y/16:0)	Wortmannin	30	1	7
PC(Y/20:4)	DMSO	4	1	5
PC(Y/20:4)	DMSO	30	1	4
PC(Y/20:4)	Brefeldein A	4	1	5
PC(Y/20:4)	Brefeldein A	30	1	7
PC(Y/20:4)	Wortmannin	4	1	5
PC(Y/20:4)	Wortmannin	30	1	7

## Sheet: Fig4d
Cell Type	Organelle	Timepoint (min)	Biological Repeats	Fields of view
HCT116 - WT	PM	4	1	10
HCT116 - WT	ER	4	1	10
HCT116 - WT	PM	10	3	15
HCT116 - WT	ER	10	3	15
HCT116 - WT	PM	15	3	15
HCT116 - WT	ER	15	3	15
HCT116 - WT	PM	30	3	15
HCT116 - WT	ER	30	3	15
HCT116 - WT	PM	45	3	15
HCT116 - WT	ER	45	3	15
HCT116 - WT	PM	60	3	15
HCT116 - WT	ER	60	3	15
HCT116 – TMEM30A	PM	4	1	11
HCT116 – TMEM30A	ER	4	1	11
HCT116 – TMEM30A	PM	10	2	10
HCT116 – TMEM30A	ER	10	2	10
HCT116 – TMEM30A	PM	15	2	10
HCT116 – TMEM30A	ER	15	2	10
HCT116 – TMEM30A	PM	30	2	10
HCT116 – TMEM30A	ER	30	2	10
HCT116 – TMEM30A	PM	45	2	10
HCT116 – TMEM30A	ER	45	2	10
HCT116 – TMEM30A	PM	60	2	10
HCT116 – TMEM30A	ER	60	2	10

## Sheet: Fig4e
Cell Type	Organelle	Timepoint (min)	Biological Repeats	Fields of view
HCT116 - WT	PM	4	3	13
HCT116 - WT	ER	4	3	13
HCT116 - WT	PM	10	3	14
HCT116 - WT	ER	10	3	14
HCT116 - WT	PM	15	3	12
HCT116 - WT	ER	15	3	12
HCT116 - WT	PM	30	3	12
HCT116 - WT	ER	30	3	12
HCT116 - WT	PM	60	3	15
HCT116 - WT	ER	60	3	15
HCT116 – TMEM30A	PM	4	3	15
HCT116 – TMEM30A	ER	4	3	15
HCT116 – TMEM30A	PM	10	3	11
HCT116 – TMEM30A	ER	10	3	11
HCT116 – TMEM30A	PM	15	3	11
HCT116 – TMEM30A	ER	15	3	11
HCT116 – TMEM30A	PM	30	3	13
HCT116 – TMEM30A	ER	30	3	13
HCT116 – TMEM30A	PM	60	3	10
HCT116 – TMEM30A	ER	60	3	10

## Sheet: Fig4f
Cell Type	Organelle	Timepoint (min)	Biological Repeats	Fields of view
HCT116 - WT	PM	4	3	9
HCT116 - WT	ER	4	3	9
HCT116 - WT	PM	10	3	8
HCT116 - WT	ER	10	3	8
HCT116 - WT	PM	15	3	10
HCT116 - WT	ER	15	3	10
HCT116 - WT	PM	30	3	7
HCT116 - WT	ER	30	3	7
HCT116 - WT	PM	60	3	12
HCT116 - WT	ER	60	3	12
HCT116 – TMEM30A	PM	4	3	12
HCT116 – TMEM30A	ER	4	3	12
HCT116 – TMEM30A	PM	10	3	11
HCT116 – TMEM30A	ER	10	3	11
HCT116 – TMEM30A	PM	15	3	10
HCT116 – TMEM30A	ER	15	3	10
HCT116 – TMEM30A	PM	30	3	10
HCT116 – TMEM30A	ER	30	3	10
HCT116 – TMEM30A	PM	60	3	11
HCT116 – TMEM30A	ER	60	3	11

## Sheet: ED6c PC(16-0_Y)
Organelle	Timepoint (min)	Biological Repeats	Fields of view
Plasma membrane	4	2	10
ER	4	2	10
Golgi	4	1	5
Mito	4	1	5
Endosomes	4	1	6
Plasma membrane	15	2	9
ER	15	2	9
Endosomes	15	2	9
Plasma membrane	30	2	10
ER	30	2	10
Golgi	30	1	5
Mito	30	1	5
Endosomes	30	1	5
Plasma membrane	60	2	10
ER	60	2	10
Golgi	60	1	5
Mito	60	1	5
Endosomes	60	1	5
Plasma membrane	120	2	10
ER	120	2	10
Golgi	120	1	5
Mito	120	1	5
Endosomes	120	1	5

## Sheet: ED6c PC(18-1_Y)
Organelle	Timepoint (min)	Biological Repeats	Fields of view
Plasma membrane	4	2	10
ER	4	2	10
Golgi	4	1	5
Mito	4	1	5
Endosomes	4	1	5
Plasma membrane	15	2	10
ER	15	2	10
Endosomes	15	2	10
Plasma membrane	30	2	10
ER	30	2	10
Golgi	30	1	5
Mito	30	1	5
Endosomes	30	1	5
Plasma membrane	60	2	10
ER	60	2	10
Golgi	60	1	5
Mito	60	1	5
Endosomes	60	1	5
Plasma membrane	120	2	10
ER	120	2	10
Golgi	120	1	5
Mito	120	1	5
Endosomes	120	1	5

[truncated: 2 more sheets: ED6c PC(20-4_Y), ED6e PE(18-1_Y)]
